# Supplementary material for: Enhancement of Structural Stability and IgG Affinity of a Z34C-Derived α-Helical Peptide via Lactam Stapling
Source: Antibodies (Basel). 2025 Dec 16;14(4):108. doi: 10.3390/antib14040108 (PMC12729524; doi:10.3390/antib14040108)
Supplement: Supplementary file 1 [file antibodies-14-00108-s001.zip]

Archive with 1 entries (1 files):
- antibodies-4009642-supplementary.pdf
